# Supplementary material for: Consecutive Injection of High-Dose Lipopolysaccharide Modulates Microglia Polarization via TREM2 to Alter Status of Septic Mice
Source: Brain Sci. 2023 Jan 11;13(1):126. doi: 10.3390/brainsci13010126 (PMC9856382; doi:10.3390/brainsci13010126)
Supplement: Supplementary file 1 [file brainsci-13-00126-s001.zip]

Archive with 1 entries (1 files):
- brainsci-2116987-supplementary.pdf
